# Supplementary material for: Impaired Response to Mismatch Novelty in the Li2+-Pilocarpine Rat Model of TLE: Correlation with Hippocampal Monoaminergic Inputs
Source: Biomedicines. 2024 Mar 12;12(3):631. doi: 10.3390/biomedicines12030631 (PMC10968540; doi:10.3390/biomedicines12030631)
Supplement: Supplementary file 1 [file biomedicines-12-00631-s001.zip]

Archive with 1 entries (1 files):
- biomedicines-2887930-supplementary.pdf
